# Supplementary material for: Genome-Wide Association Study Revealed SNP Alleles Associated with Seed Size Traits in African Yam Bean (Sphenostylis stenocarpa (Hochst ex. A. Rich.) Harms)
Source: Genes (Basel). 2022 Dec 13;13(12):2350. doi: 10.3390/genes13122350 (PMC9777823; doi:10.3390/genes13122350)
Supplement: Supplementary file 1 [file genes-13-02350-s001.zip]

Archive with 2 entries (2 files):
- Olomitutu et al. Supplementary Figures.pdf
- Olomitutu et al. Supplementary Table.xlsx
